# Supplementary material for: Acute depletion of BRG1 reveals its primary function as an activator of transcription
Source: Nat Commun. 2024 May 29;15:4561. doi: 10.1038/s41467-024-48911-z (PMC11137027; doi:10.1038/s41467-024-48911-z)
Supplement: Supplementary file 4 — Source Data [file 41467_2024_48911_MOESM4_ESM.xlsx]

## Sheet: Figure 1a
Figure 1a	BRG1 WB in T cell

## Sheet: Supplementary Figure 9a
Supplementary Figure 9a
